# Supplementary material for: Low-rate firing limit for neurons with axon, soma and dendrites driven by spatially distributed stochastic synapses
Source: PLoS Comput Biol. 2020 Apr 20;16(4):e1007175. doi: 10.1371/journal.pcbi.1007175 (PMC7217482; doi:10.1371/journal.pcbi.1007175)
Supplement: S1 Code — Simulation and plotting of each figure is given by the file name corresponding to the figure. (ZIP) [file pcbi.1007175.s002.zip]

Archive with 10 entries (10 files):
- figure-2.jl
- figure-3.jl
- figure-4.jl
- figure-5.jl
- figure-6.jl
- figure-7.jl
- readme.txt
- simulation-methods.jl
- theoretical-methods.jl
- figure-A.jl
