# Supplementary material for: Low-rate firing limit for neurons with axon, soma and dendrites driven by spatially distributed stochastic synapses
Source: PLoS Comput Biol. 2020 Apr 20;16(4):e1007175. doi: 10.1371/journal.pcbi.1007175 (PMC7217482; doi:10.1371/journal.pcbi.1007175)
Supplement: S1 Code — Simulation and plotting of each figure is given by the file name corresponding to the figure. (ZIP) [file pcbi.1007175.s002.zip › figure-2.jl]

using PyPlot, FileIO

include("theoretical-methods.jl")
include("simulation-methods.jl")

test = ARGS[1] # enter generate for data and plot for figure
T = parse(Int,ARGS[2]) # T = 400000 used in paper

if test == "generate"
	M = 50
  n = 2000 # number of steps per time constant
  L = 1000
  dx = L/M
  dt = 1/n
  x = 0.5*dx:dx:L
  λ = [100,200,400]
  α_s = 0.5
  σ = 1.0

  N = n*T

  Var_sim = zeros(M,length(λ))
  dVar_sim = zeros(M,length(λ))
  Var_th = zeros(M,length(λ))
  dVar_th = zeros(M,length(λ))
  @time for i=1:length(λ)
    Var_sim[:,i], dVar_sim[:,i] = Sim.sealed_var_sim(N,M,dt,dx,λ[i],α_s,σ)
    Var_th[:,i] = Theory.sealed_var_th.(x,L,λ[i],α_s,σ)
    dVar_th[:,i] = Theory.sealed_dvar_th.(x,L,λ[i],α_s,σ)
  end

  save("figure-2a.jld2", "x", x, "lambda", λ, "Var_sim", Var_sim,
    "dVar_sim", dVar_sim, "Var_th", Var_th, "dVar_th", dVar_th)

  λ = 200
  τ_s = 5
  τ_v = [1,10,100]
  α_s = τ_s./τ_v

  Var_sim = zeros(M,length(α_s))
  dVar_sim = zeros(M,length(α_s))
  Var_th = zeros(M,length(α_s))
  dVar_th = zeros(M,length(α_s))
  Var_end = zeros(length(α_s))
  @time for i=1:length(α_s)
    Var_sim[:,i], dVar_sim[:,i] = Sim.sealed_var_sim(N,M,dt,dx,λ,α_s[i],σ)
    Var_th[:,i] = Theory.sealed_var_th.(x,L,λ,α_s[i],σ)
    dVar_th[:,i] = Theory.sealed_dvar_th.(x,L,λ,α_s[i],σ)
    Var_end[i] = Theory.sealed_var_th(0,L,λ,α_s[i],σ)
  end

  save("figure-2b.jld2", "x", x, "tau_v", τ_v, "Var_sim", Var_sim,
    "dVar_sim", dVar_sim, "Var_th", Var_th, "dVar_th", dVar_th, "Var_end", Var_end)


elseif test == "plot"
  τ_s = 5
  ms = 3
	data_a = load("figure-2a.jld2")
	data_b = load("figure-2b.jld2")
	x = data_a["x"]
	λ = data_a["lambda"]
	Var_th_a = data_a["Var_th"]
	Var_sim_a = data_a["Var_sim"]
	τ_v = data_b["tau_v"]
	Var_th_b = data_b["Var_th"]
	Var_sim_b = data_b["Var_sim"]
	Var_end = data_b["Var_end"]

  fig = figure(figsize=(7.5, 2.5), dpi=300)
  fig.subplots_adjust(wspace=0.4)
  fig.text(0.075, 0.925, "a", fontsize=16)
  ax1 = fig.add_subplot(121)
  for i=1:length(λ)
    plot(x,Var_sim_a[:,i],"^",color="C$(i-1)", markersize = ms)
    plot(x,Var_th_a[:,i],color="C$(i-1)",label="\$\\lambda\$=$(λ[i]) μm")
  end
  ax1.spines["right"].set_visible(false)
  ax1.spines["top"].set_visible(false)
  xlabel("\$x\$ (μm)",fontsize=12)
  ylabel("Variance \$\\sigma_v^2\$ (mV\$^2\$)",fontsize=12)
  legend(fontsize=9, frameon=false)

  fig.text(0.475, 0.925, "b", fontsize=16)
  ax2 = fig.add_subplot(122)
  ratio = τ_v./τ_s
  for i=1:length(τ_v)
    z = ratio[i]
    if ratio[i] > 1.0
      z = Int(ratio[i])
    end
    plot(x,Var_sim_b[:,i]./Var_end[i],"^",color="C$(i-1)", markersize = ms)
    plot(x,Var_th_b[:,i]./Var_end[i], color="C$(i-1)",label="\$\\tau_v/\\tau_s\$=$(z)")
  end
  ax2.spines["right"].set_visible(false)
  ax2.spines["top"].set_visible(false)
  xlabel("\$x\$ (μm)",fontsize=12)
  ylabel("Relative variance \$\\sigma_v^2(x)/\\sigma_v^2(0)\$",fontsize=12)
  legend(fontsize=9, frameon=false)
  savefig("figure-2.png",bbox_inches="tight")
  show()

else
  println("Invalid command entered")
end
