# Supplementary material for: Low-rate firing limit for neurons with axon, soma and dendrites driven by spatially distributed stochastic synapses
Source: PLoS Comput Biol. 2020 Apr 20;16(4):e1007175. doi: 10.1371/journal.pcbi.1007175 (PMC7217482; doi:10.1371/journal.pcbi.1007175)
Supplement: S1 Code — Simulation and plotting of each figure is given by the file name corresponding to the figure. (ZIP) [file pcbi.1007175.s002.zip › figure-3.jl]

using FileIO, PyPlot, Distributed

include("theoretical-methods.jl")

test = ARGS[1]
T = parse(Int,ARGS[2]) # 30000 used in paper
C = parse(Int,ARGS[3]) # 32 used in paper
addprocs(C);
@everywhere include("simulation-methods.jl")

τ_v = 0.01
ms = 3

if test == "generate"

  function parallel_inf_reset(N,M,dx,dt,λ,α_s,σ_s,μ,vth,vre,idx,C)
    P = @distributed (+) for i=1:C
      Sim.sealed_steady_reset_mu(N,M,dx,dt,λ,α_s,σ_s,μ,vth,vre,idx;seed=1000+i)
    end;
    return P/C
  end;

  function parallel_inf_upcross(N,M,dx,dt,λ,α_s,σ_s,μ,vth,idx,C)
    P = @distributed (+) for i=1:C
      Sim.sealed_steady_upcross_mu(N,M,dx,dt,λ,α_s,σ_s,μ,vth,idx;seed=1000+i)
    end;
    return P/C
  end;

  function parallel_semi_reset(N,M,dx,dt,λ,α_s,σ_s,μ,vth,vre,idx,C)
    P = @distributed (+) for i=1:C
      Sim.sealed_colour_reset_zero(N,M,dx,dt,λ,α_s,σ_s,μ,vth,vre;seed=1000+i)
    end;
    return P/C
  end;

  function parallel_semi_upcross(N,M,dx,dt,λ,α_s,σ_s,μ,vth,idx,C)
    P = @distributed (+) for i=1:C
      Sim.sealed_colour_upcross_zero(N,M,dx,dt,λ,α_s,σ_s,μ,vth;seed=1000+i)
    end;
    return P/C
  end;

  n = 500
  N = n*T
  dt = 1/n
  M = 50
  L = 1000
  dx = L/M
  λ = 200

  α_s = 0.5
  σ_s = [1,2,3]
  μ_semi_th = 3.0:0.05:12.0
  μ_inf_th = 5.0:0.05:12.0
  μ_su = 10.0:0.05:12.0
  μ_semi_sim = [7.0:0.25:12.0, 5.0:0.25:12.0,3.0:0.25:12.0]
  μ_inf_sim = [8.0:0.25:12.0, 6.5:0.25:12.0,5.0:0.25:12.0]
  vth = 10.0
  vre = 0
  idx = Int(M/2)

  re_semi_sim = [zeros(length(μ_semi_sim[1])),zeros(length(μ_semi_sim[2])),zeros(length(μ_semi_sim[3]))]
  uc_semi_sim = [zeros(length(μ_semi_sim[1])),zeros(length(μ_semi_sim[2])),zeros(length(μ_semi_sim[3]))]
  re_inf_sim = [zeros(length(μ_inf_sim[1])),zeros(length(μ_inf_sim[2])),zeros(length(μ_inf_sim[3]))]
  uc_inf_sim = [zeros(length(μ_inf_sim[1])),zeros(length(μ_inf_sim[2])),zeros(length(μ_inf_sim[3]))]

  uc_semi_th = zeros(length(μ_semi_th),length(σ_s))
  uc_inf_th = zeros(length(μ_inf_th),length(σ_s))

  r_su = Theory.inf_supra_firing.(μ_su,vth,vre)

  @time duration = @timed for j=1:length(σ_s)
    for i=1:length(μ_semi_th)
      uc_semi_th[i,j] = Theory.semi_steady_upcross(0,λ,α_s,σ_s[j],vth-μ_semi_th[i])
    end
    for i=1:length(μ_inf_th)
      uc_inf_th[i,j] = Theory.inf_steady_upcross(α_s,σ_s[j],vth-μ_inf_th[i])
    end
    for i=1:length(μ_semi_sim[j])
      re_semi_sim[j][i] = parallel_semi_reset(N,M,dx,dt,λ,α_s,σ_s[j],μ_semi_sim[j][i],vth,vre,idx,C)
      uc_semi_sim[j][i] = parallel_semi_upcross(N,M,dx,dt,λ,α_s,σ_s[j],μ_semi_sim[j][i],vth,idx,C)
    end
    for i=1:length(μ_inf_sim[j])
      re_inf_sim[j][i] = parallel_inf_reset(N,M,dx,dt,λ,α_s,σ_s[j],μ_inf_sim[j][i],vth,vre,idx,C)
      uc_inf_sim[j][i] = parallel_inf_upcross(N,M,dx,dt,λ,α_s,σ_s[j],μ_inf_sim[j][i],vth,idx,C)
    end
  end

  save("figure-3.jld2","sigma_v", σ_v, "sigma_s", σ_s, "mu_su", μ_su,
    "r_su", r_su, "mu_semi_th", μ_semi_th, "uc_semi_th", uc_semi_th, "mu_inf_th", μ_inf_th, "uc_inf_th", uc_inf_th,
    "mu_semi_sim", μ_semi_sim , "uc_semi_sim", uc_semi_sim, "mu_inf_sim", μ_inf_sim, "uc_inf_sim", uc_inf_sim,
    "re_semi_sim", re_semi_sim, "re_inf_sim", re_inf_sim,  "C", C, "T", T, "duration",duration[2])

elseif test =="plot"
  ms = 3 # markersize
  # lw = 0.75 # linewidth
  data = load("figure-3.jld2")
  μ_inf_th = data["mu_inf_th"]
  μ_inf_sim = data["mu_inf_sim"]
  μ_semi_th = data["mu_semi_th"]
  μ_semi_sim = data["mu_semi_sim"]
  μ_su = data["mu_su"]

  uc_inf_th = data["uc_inf_th"]
  uc_semi_th = data["uc_semi_th"]
  uc_inf_sim = data["uc_inf_sim"]
  uc_semi_sim = data["uc_semi_sim"]
  re_inf_sim = data["re_inf_sim"]
  re_semi_sim = data["re_semi_sim"]
  r_su = data["r_su"]
  σ_s = data["sigma_s"]
  σ_v = data["sigma_v"]

  fig = figure(figsize=(7.5, 5), dpi=300)
  fig.subplots_adjust(wspace=0.4, hspace=0.4)
  ax1 = fig.add_subplot(221)
  plot(μ_su,r_su./τ_v,"-",color="k",label="Deterministic limit")
  for j=1:length(σ_s)
    plot(μ_semi_th,uc_semi_th[:,j]./τ_v,color="C$(j-1)",label="\$\\sigma_s\$=$(σ_s[j]) mV")
    plot(μ_semi_sim[j],re_semi_sim[j]./τ_v,"^",color="C$(j-1)",markersize=ms)
  end
  ax1.spines["right"].set_visible(false)
  ax1.spines["top"].set_visible(false)
  legend(fontsize=8,frameon=false)
  ylabel("Firing rate (Hz)",fontsize="12")
  title("One-dendrite model")
  axis([4,12,0,50])
  fig.text(0.05, 0.925, "a", fontsize=16)

  ax3 = fig.add_subplot(223)
  for j=1:length(σ_s)
    plot(μ_semi_th,uc_semi_th[:,j]./τ_v,color="C$(j-1)")
    plot(μ_semi_sim[j],re_semi_sim[j]./τ_v,"^",color="C$(j-1)",markersize=ms)
  end
  ax3.spines["right"].set_visible(false)
  ax3.spines["top"].set_visible(false)
  xlabel("μ (mV)",fontsize="12")
  ylabel("Firing rate (Hz)",fontsize="12")
  axis([3.95,9.1,0,10])
  fig.text(0.05, 0.475, "c", fontsize=16)

  ax2 = fig.add_subplot(222)
  for j=1:length(σ_s)
    plot(μ_inf_th,uc_inf_th[:,j]./τ_v,color="C$(j-1)")
    plot(μ_inf_sim[j],re_inf_sim[j]./τ_v,"^",color="C$(j-1)",markersize=ms)
  end
  plot(μ_su,r_su./τ_v,"-",color="k")
  ax2.spines["right"].set_visible(false)
  ax2.spines["top"].set_visible(false)
  title("Two-dendrite model")
  axis([4,12,0,50])
  fig.text(0.485, 0.925, "b", fontsize=16)

  ax4 = fig.add_subplot(224)
  for j=1:length(σ_s)
    plot(μ_inf_th,uc_inf_th[:,j]./τ_v,color="C$(j-1)")
    plot(μ_inf_sim[j],re_inf_sim[j]./τ_v,"^",color="C$(j-1)",markersize=ms)
  end
  ax4.spines["right"].set_visible(false)
  ax4.spines["top"].set_visible(false)
  xlabel("μ (mV)",fontsize="12")
  axis([3.95,9.1,0,10])
  fig.text(0.485, 0.475, "d", fontsize=16)

  savefig("figure-3.png",bbox_inches="tight")
  show()
  
else
  println("Invalid command entered")
end
