# Supplementary material for: Low-rate firing limit for neurons with axon, soma and dendrites driven by spatially distributed stochastic synapses
Source: PLoS Comput Biol. 2020 Apr 20;16(4):e1007175. doi: 10.1371/journal.pcbi.1007175 (PMC7217482; doi:10.1371/journal.pcbi.1007175)
Supplement: S1 Code — Simulation and plotting of each figure is given by the file name corresponding to the figure. (ZIP) [file pcbi.1007175.s002.zip › figure-4.jl]

using FileIO, PyPlot, Distributed

include("theoretical-methods.jl")

test = ARGS[1]
T = parse(Int,ARGS[2]) # 10000 used in paper
C = parse(Int,ARGS[3]) # 4 used in paper
addprocs(C);
@everywhere include("simulation-methods.jl")

function parallel_inf_reset(N,M,dx,dt,λ,α_s,σ_s,μ,vth,vre,idx,C)
  P = @distributed (+) for i=1:C
    Sim.sealed_steady_reset_mu(N,M,dx,dt,λ,α_s,σ_s,μ,vth,vre,idx;seed=1000+i)
  end;
  return P/C
end;

function parallel_inf_upcross(N,M,dx,dt,λ,α_s,σ_s,μ,vth,idx,C)
  P = @distributed (+) for i=1:C
    Sim.sealed_steady_upcross_mu(N,M,dx,dt,λ,α_s,σ_s,μ,vth,idx;seed=1000+i)
  end;
  return P/C
end;

function parallel_semi_reset(N,M,dx,dt,λ,α_s,σ_s,μ,vth,vre,idx,C)
  P = @distributed (+) for i=1:C
    Sim.sealed_colour_reset_zero(N,M,dx,dt,λ,α_s,σ_s,μ,vth,vre;seed=1000+i)
  end;
  return P/C
end;

function parallel_semi_upcross(N,M,dx,dt,λ,α_s,σ_s,μ,vth,idx,C)
  P = @distributed (+) for i=1:C
    Sim.sealed_colour_upcross_zero(N,M,dx,dt,λ,α_s,σ_s,μ,vth;seed=1000+i)
  end;
  return P/C
end;

τ_v = 0.01

if test == "generate"
  n = 2000
  N = n*T
  dt = 1/n
  M = 100
  L = 1000
  dx = L/M
  λ = [100,200]
  α_s = 0.5
  σ_s = 1.0
  Δμ = 0.2
  vth = 10
  vre = 0
  μ_max = 10
  μ_th = 7.0:0.05:μ_max
  μ_sim = [7.0:Δμ:μ_max,7.0-0.5*Δμ:Δμ:μ_max-0.5*Δμ]
  idx = 0
  re_sim = zeros(length(μ_sim[1]),length(λ))
  uc_sim = zeros(length(μ_sim[1]),length(λ))
  uc_th = Theory.semi_steady_upcross.(0,λ[1],α_s,σ_s,vth .-μ_th)

  @time duration = @timed for j=1:length(λ)
    for i=1:length(μ_sim[1])
      re_sim[i,j] = parallel_semi_reset(N,M,dx,dt,λ[j],α_s,σ_s,μ_sim[j][i],vth,vre,idx,C)
      uc_sim[i,j] = parallel_semi_upcross(N,M,dx,dt,λ[j],α_s,σ_s,μ_sim[j][i],vth,idx,C)
    end
  end

  ax = PyPlot.axes()
  plot(μ_th[1:end],uc_th[1:end]/τ_v,"-",color="C0",label="Upcrossing Theory")
  # plot(μ_su,r_su/τ_v,"-",color="C3",label="Deterministic Limit")

  for j=1:length(λ)
    plot(μ_sim[j][1:end],re_sim[1:end,j]/τ_v,"^",color="C$(j)",label="λ=$(λ[j])μm")
    plot(μ_sim[j][1:end],uc_sim[1:end,j]/τ_v,"o",color="C$(j)")
  end
  ax.tick_params("both",labelsize=14)
  xlabel("μ (mV)",fontsize="16")
  ylabel("Firing Rate (Hz)",fontsize="16")
  legend(fontsize=13,ncol=1)
  show()

  save("figure-4a.jld2",
    "mu_th", μ_th, "uc_th", uc_th, "mu_sim", μ_sim , "uc_sim", uc_sim,
    "re_sim", re_sim, "lam", λ, "C", C, "T", T, "duration",duration[2])

  λ = 200
  σ_v = [0.5,1.0,1.5]
  σ_s_semi = σ_v./sqrt.(Theory.semi_colour_var.(0,λ,α_s,1))
  σ_s_inf = σ_v./sqrt.(Theory.inf_colour_var.(α_s,1))
  σ_s_point = σ_v./sqrt.(α_s/(1+α_s))
  μ_th = 5.0:0.05:12.0
  Δμ = 0.25
  μ_semi_sim = 5.0:Δμ:12.0
  μ_inf_sim = 5.0+0.5*Δμ:Δμ:12.0+0.5*Δμ
  μ_su = 10.0:0.05:12.0
  idx = Int(M/2)

  uc_semi_th = zeros(length(μ_th),length(σ_v))
  uc_inf_th = zeros(length(μ_th),length(σ_v))
  uc_semi_sim = zeros(length(μ_semi_sim),length(σ_v))
  uc_inf_sim = zeros(length(μ_inf_sim),length(σ_v))
  re_semi_sim = zeros(length(μ_semi_sim),length(σ_v))
  re_inf_sim = zeros(length(μ_inf_sim),length(σ_v))
  r_su = Theory.inf_supra_firing.(μ_su,vth,vre)

  @time duration = @timed for j=1:length(σ_v)
    for i=1:length(μ_th)
      uc_semi_th[i,j] = Theory.semi_steady_upcross(0,λ,α_s,σ_s_semi[j],vth-μ_th[i])
      uc_inf_th[i,j] = Theory.inf_steady_upcross.(α_s,σ_s_inf[j],vth-μ_th[i])
    end
    for i=1:length(μ_semi_sim)
      uc_semi_sim[i,j] = parallel_semi_upcross(N,M,dx,dt,λ,α_s,σ_s_semi[j],μ_semi_sim[i],vth,idx,C)
      uc_inf_sim[i,j] = parallel_inf_upcross(N,M,dx,dt,λ,α_s,σ_s_inf[j],μ_inf_sim[i],vth,idx,C)
      re_semi_sim[i,j] = parallel_semi_reset(N,M,dx,dt,λ,α_s,σ_s_semi[j],μ_semi_sim[i],vth,vre,idx,C)
      re_inf_sim[i,j] = parallel_inf_reset(N,M,dx,dt,λ,α_s,σ_s_inf[j],μ_inf_sim[i],vth,vre,idx,C)
    end
  end

   save("figure-4b.jld2","sigma_v", σ_v, "mu_su", μ_su, "r_su", r_su, "mu_th", μ_th,
   	"uc_semi_th", uc_semi_th, "mu_semi_sim", μ_semi_sim, "uc_semi_sim", uc_semi_sim,
   	"mu_inf_sim", μ_inf_sim, "uc_inf_sim", uc_inf_sim,"re_semi_sim", re_semi_sim,
   	"re_inf_sim", re_inf_sim, "C", C, "T", T, "duration",duration[2])

elseif test =="plot"
  ms=3
	data_a = load("figure-4a.jld2")
	μ_th = data_a["mu_th"]
  uc_th = data_a["uc_th"]
  μ_sim = data_a["mu_sim"]
  re_sim = data_a["re_sim"]
  λ = data_a["lam"]

  fig = figure(figsize=(7.5, 2.5), dpi=300)
  fig.subplots_adjust(wspace=0.4)
  fig.text(0.05, 0.9, "a", fontsize=16)
  ax1 = fig.add_subplot(121)
  plot(μ_th[1:end],uc_th[1:end]/τ_v,"-",color="k",label="Upcrossing theory")
  for j=1:length(λ)
    plot(μ_sim[j][1:end],re_sim[1:end,j]/τ_v,"o",color="C$(j)",label="λ=$(λ[j])μm, simulation",markersize=ms)#,label="Reset Simulation")
  end
  ax1.spines["right"].set_visible(false)
  ax1.spines["top"].set_visible(false)
  ax1.set_xlim([7,9.05])
  ax1.set_ylim([0,7])
  xlabel("μ (mV)",fontsize=12)
  ylabel("Firing rate (Hz)",fontsize=12)
  legend(fontsize=8,frameon=false)

  data_b = load("figure-4b.jld2")
  μ_th = data_b["mu_th"]
  μ_semi_sim = data_b["mu_semi_sim"]
  μ_inf_sim = data_b["mu_inf_sim"]
  μ_su = data_b["mu_su"]
  σ_v = data_b["sigma_v"]
  uc_semi_th = data_b["uc_semi_th"]
  uc_point_th = data_b["uc_point_th"]
  re_inf_sim = data_b["re_inf_sim"]
  re_semi_sim = data_b["re_semi_sim"]
  re_point_sim = data_b["re_point_sim"]
  r_su = data_b["r_su"]

  fig.text(0.475, 0.9, "b", fontsize=16)
  ax2 = fig.add_subplot(122)
  for i=1:length(σ_v)
    plot(μ_th, uc_semi_th[:,i]./τ_v,color="C$(i-1)",label="\$\\sigma_v\$=$(σ_v[i])")
    plot(μ_semi_sim, re_semi_sim[:,i]./τ_v,"o",color="C$(i-1)",markersize=ms)
    plot(μ_inf_sim, re_inf_sim[:,i]./τ_v,"^",color="C$(i-1)",markersize=ms)
  end
  plot(μ_su,r_su./τ_v,"-",color="k",label="Deterministic \n limit")
  ax2.set_ylim(0,40)
  ax2.spines["right"].set_visible(false)
  ax2.spines["top"].set_visible(false)
  xlabel("μ (mV)",fontsize=12)
  ylabel("Firing rate (Hz)",fontsize=12)
  legend(fontsize=8, frameon=false, loc="best")
  savefig("figure-4.png",bbox_inches="tight")
  show()

else
  println("Invalid test entered")
end
