# Supplementary material for: Low-rate firing limit for neurons with axon, soma and dendrites driven by spatially distributed stochastic synapses
Source: PLoS Comput Biol. 2020 Apr 20;16(4):e1007175. doi: 10.1371/journal.pcbi.1007175 (PMC7217482; doi:10.1371/journal.pcbi.1007175)
Supplement: S1 Code — Simulation and plotting of each figure is given by the file name corresponding to the figure. (ZIP) [file pcbi.1007175.s002.zip › figure-5.jl]

using FileIO, PyPlot

include("theoretical-methods.jl")
include("simulation-methods.jl")

test = ARGS[1]
T = parse(Int,ARGS[2])

if test == "generate"
	n = 500
	N = n*T
	dt = 1/n
	M_1 = 50
	M_2 = 25
	L_1 = 1000
	L_2 = 500
	dx_1 = L_1/M_1
	x_1 = [0.5*dx_1+i*dx_1 for i=0:M_1-1]
	dx_2 = L_2/M_2
	x_2 = [0.5*dx_2+i*dx_2 for i=0:M_2-1]

	D_r = [0.01,0.025,0.05,0.075,0.1,0.15,0.20,0.25,0.3,0.35]
  E_L = -70
  μ = 5 # E_0-E_L
  E_s = 0
  α_0 = (E_s-E_L)/(E_s-E_L-μ)
  VTH = 10
  idx = 0
  vre = 0
  vth = VTH-μ
  λ_1 = 200
  α_s = 0.5
  τ_v = 0.01

  λ_2 = λ_1*sqrt.(α_0*D_r)
  σ_s = 3.0
  n_d = 1 # number of dendrites

  rax_abs = zeros(length(D_r))
  rax_sim_abs = zeros(length(λ_2))
  ratio_th_abs = zeros(length(λ_2))
  ratio_sim_abs = zeros(length(λ_2))

  rno_th = Theory.semi_steady_upcross(0,λ_1,α_s,σ_s,VTH-μ)*ones(length(λ_2))
  @time dur1 = @timed rno_sim = Sim.sealed_colour_reset_zero(N,M_1,dx_1,dt,λ_1,α_s,σ_s,μ,VTH,vre;seed=1002)*ones(length(λ_2))

  @time dur2 = @timed for i=1:length(λ_2)
    V0_0 = Theory.ndend_axon_mean(0,λ_1,λ_2[i],α_0,μ,n_d)
    rax_abs[i] = Theory.ndend_axon_upcross(0,λ_1,λ_2[i],α_s,α_0,σ_s,n_d,VTH-V0_0)
    rax_sim_abs[i] = Sim.ndend_axon_reset(N,M_1,M_2,dt,dx_1,dx_2,λ_1,λ_2[i],α_s,α_0,μ,σ_s,VTH,vre,idx,n_d;seed=1000)
    ratio_th_abs[i] = rax_abs[i]/rno_th[i]
    ratio_sim_abs[i] = rax_sim_abs[i]/rno_sim[i]
  end

  plot(D_r,ratio_th_abs,"--")
  plot(D_r,ratio_sim_abs,"o")
  show()

  save("figure-5a.jld2", "D_ratio", D_r, "lam2", λ_2, "rn_th", rno_th, "rax_th_abs", rax_abs, "ratio_th_abs",
  ratio_th_abs, "rno_sim",rno_sim, "rax_sim_abs", rax_sim_abs, "ratio_sim_abs", ratio_sim_abs, "T", T, "simtime",
  dur1[2]+dur2[2])


	x_t = 30
	VTH = 10
	Δμ = 0.1
	μ = 8.0:Δμ:11.0
	ΔD_r = 0.025
	D_r = 0.025:ΔD_r:0.6

	ΔD_r = 0.025
  D_r = 0.025:ΔD_r:0.6
  r1 = zeros(length(D_r),length(μ))
  for i=1:length(D_r)
    for j=1:length(μ)
      let α_0 = (E_s-E_L)/(E_s-E_L-μ[j]), λ_2 = λ_1*sqrt(α_0*D_r[i]), vth = VTH-Theory.ndend_axon_mean(x_t,λ_1,λ_2,α_0,μ[j],n_d)
      r1[i,j] = Theory.ndend_axon_upcross(x_t,λ_1,λ_2,α_s,α_0,σ_s,n_d,vth)
      end
    end
  end

  save("figure-5b.jld2", "mu", μ, "ratio", D_r, "rate", r1/τ_v)

elseif test == "plot"
  ms = 3
	data_a = load("figure-5a.jld2")
	ratio_th_abs = data_a["ratio_th_abs"]
  ratio_sim_abs = data_a["ratio_sim_abs"]
  D_ratio = data_a["D_ratio"]

  fig = figure(figsize=(7.5, 2.5), dpi=300)
  fig.subplots_adjust(wspace=0.2)
  fig.text(0.05, 0.9, "a", fontsize=16)
  ax1 = fig.add_subplot(121)
  plot(D_ratio,ratio_th_abs,"-",color="k",label="Theory")
  plot(D_ratio,ratio_sim_abs,"^",color="k",label="Simulation",markersize=ms)
  ax1.spines["right"].set_visible(false)
  ax1.spines["top"].set_visible(false)
  legend(fontsize=8,frameon=false)
  xlabel(L"a_{\alpha}/a_1",fontsize=12)
  ylabel(L"r_{\mathrm{axon}}/r_{\mathrm{sealed}}",fontsize=12)

  data_b = load("figure-5b.jld2")
  μ = data_b["mu"]
  D_r = data_b["ratio"]
  r1 = data_b["rate"]
  Δμ = μ[2]-μ[1]
  ΔD_r = D_r[2]-D_r[1]

  fig.text(0.475, 0.9, "b", fontsize=16)
  ax2 = fig.add_subplot(122)
  imshow(r1,origin="lower",aspect="auto",extent=[μ[1]-0.5*Δμ,μ[end]+0.5*Δμ,D_r[1]-0.5*ΔD_r,D_r[end]+0.5*ΔD_r])
  xlabel("μ (mV)",fontsize=12)
  ylabel("\$a_{\\alpha}/a_1\$",fontsize=12)
  cbar = colorbar()
  cbar.set_label("Firing rate (Hz)", fontsize=12)
  cbar.ax.tick_params(labelsize=10)
  savefig("figure-5.png",bbox_inches="tight")
  show()

else
	println("Invalid test entered")
end
