# Supplementary material for: Low-rate firing limit for neurons with axon, soma and dendrites driven by spatially distributed stochastic synapses
Source: PLoS Comput Biol. 2020 Apr 20;16(4):e1007175. doi: 10.1371/journal.pcbi.1007175 (PMC7217482; doi:10.1371/journal.pcbi.1007175)
Supplement: S1 Code — Simulation and plotting of each figure is given by the file name corresponding to the figure. (ZIP) [file pcbi.1007175.s002.zip › figure-6.jl]

using FileIO, PyPlot, Distributed

include("theoretical-methods.jl")

test = ARGS[1]
T = parse(Int,ARGS[2])
C = parse(Int,ARGS[3])
addprocs(C);
@everywhere include("simulation-methods.jl")

function colour_n_neurites_upcross_parallel(N,M_1,M_2,dt,dx_1,dx_2,λ_1,λ_2,α_s,α_0,κ_0,E,σ_s,vth,idx,n,C)
  P = @distributed (+) for i=1:C
    colour_n_neurites_upcross(N,M_1,M_2,dt,dx_1,dx_2,λ_1,λ_2,α_s,α_0,κ_0,E,σ_s,vth,n;seed=1000+i)[idx]
  end
  return P/C
end

function colour_n_neurites_reset_parallel(N,M_1,M_2,dt,dx_1,dx_2,λ_1,λ_2,α_s,α_0,μ,σ_s,vth,vre,idx,n,C)
  P = @distributed (+) for i=1:C
    Sim.ndend_axon_reset(N,M_1,M_2,dt,dx_1,dx_2,λ_1,λ_2,α_s,α_0,μ,σ_s,vth,vre,idx,n;seed=1000+i)
  end
  return P/C
end

τ_v = 0.01

if test == "generate"
  # figures a and b
  n = 500
  N = n*T
  dt = 1/n
  λ_1 = 200
  α_s = 0.5
  E_L = -70
  E_s = 0
  M_1 = 50
  M_2 = 50
  L_1 = 1000
  L_2 = 1000
  dx_1 = L_1/M_1
  x_2 = 0.5*dx_1:dx_1:L_1
  dx_2 = L_2/M_2
  x_2 = 0.5*dx_2:dx_2:L_2

  λ_2 = 100
  σ_s = 3.0
  VTH = 10.0
  vre = 0
  m = [1,2,3]
  idx = 2
  xt = Int(x_2[idx])

  μ_sim = 8.0:0.5:11.0
  μ_th = 8.0:0.1:11.0

  uc_sim = zeros(length(μ_sim),length(m))
  re_sim = zeros(length(μ_sim),length(m))
  uc_th = zeros(length(μ_th),length(m))

  @time dura = @timed for i=1:length(μ_sim)
    α_0 = (E_s-E_L)/(E_s-E_L-μ_sim[i])
    for j=1:length(m)
      # uc_sim[i,j] = colour_n_neurites_upcross_parallel(N,M_1,M_2,dt,dx_1,dx_2,λ_1,λ_2,α_s,α_0,κ_0,E,σ_s,vth,idx,m[j],C)
      re_sim[i,j] = colour_n_neurites_reset_parallel(N,M_1,M_2,dt,dx_1,dx_2,λ_1,λ_2,α_s,α_0,μ_sim[i],σ_s,VTH,vre,idx,m[j],C)
    end
  end
  for i=1:length(μ_th)
    α_0 = (E_s-E_L)/(E_s-E_L-μ_th[i])
    for j=1:length(m)
      Vm_2 = Theory.ndend_axon_mean.(x_2,λ_1,λ_2,α_0,μ_th[i],m[j])
      uc_th[i,j] = Theory.ndend_axon_upcross(x_2[idx],λ_1,λ_2,α_s,α_0,σ_s,m[j],VTH-Vm_2[idx])
    end
  end

  ax = PyPlot.axes()
  for i=1:length(m)
    plot(μ_th,uc_th[:,i]/τ_v,color="C$(i-1)",label="n=$(m[i])")
    plot(μ_sim,re_sim[:,i]/τ_v,"^",color="C$(i-1)")
  end
  xlabel("μ (mV)",fontsize=18)
  ylabel("Firing Rate (Hz)",fontsize=18)
  legend(fontsize=16,frameon=false)
  show()

  save("figure-6a.jld2", "n", m, "sigma", σ_s, "T", T, "C", C, "simtime", dura[2],
    "mu_th", μ_th, "uc_th", uc_th, "mu_sim", μ_sim, "uc_sim", uc_sim, "re_sim", re_sim)

  # figure b
  λ_2 = 150

  uc_sim = zeros(length(μ_sim),length(m))
  re_sim = zeros(length(μ_sim),length(m))
  uc_th = zeros(length(μ_th),length(m))

  @time durb = @timed for i=1:length(μ_sim)
    α_0 = (E_s-E_L)/(E_s-E_L-μ_sim[i])
    for j=1:length(m)
      # @time uc_sim[i,j] = colour_n_neurites_upcross_parallel(N,M_1,M_2,dt,dx_1,dx_2,λ_1,λ_2,α_s,α_0,κ_0,E,σ_s,vth,idx,m[j],C)
      re_sim[i,j] = colour_n_neurites_reset_parallel(N,M_1,M_2,dt,dx_1,dx_2,λ_1,λ_2,α_s,α_0,μ_sim[i],σ_s,VTH,vre,idx,m[j],C)
    end
  end
  for i=1:length(μ_th)
    α_0 = (E_s-E_L)/(E_s-E_L-μ_th[i])
    for j=1:length(m)
      Vm_2 = Theory.ndend_axon_mean.(x_2,λ_1,λ_2,α_0,μ_th[i],m[j])
      uc_th[i,j] = Theory.ndend_axon_upcross(x_2[idx],λ_1,λ_2,α_s,α_0,σ_s,m[j],VTH-Vm_2[idx])
    end
  end

  ax = PyPlot.axes()
  for i=1:length(m)
    plot(μ_th,uc_th[:,i]/τ_v,color="C$(i-1)",label="n=$(m[i])")
    plot(μ_sim,re_sim[:,i]/τ_v,"^",color="C$(i-1)")
  end
  xlabel("μ (mV)",fontsize=18)
  ylabel("Firing Rate (Hz)",fontsize=18)
  legend(fontsize=16,frameon=false)
  show()

  save("figure-6b.jld2", "n", m, "sigma", σ_s, "T", T, "C", C, "simtime", durb[2],
    "mu_th", μ_th, "uc_th", uc_th, "mu_sim", μ_sim, "uc_sim", uc_sim, "re_sim", re_sim)

  # figure d
  λ_1 = 200
  λ_2 = 100
  λ_d = λ_1./(m.^(1/3))

  @time durd = @timed for i=1:length(μ_sim)
    α_0 = (E_s-E_L)/(E_s-E_L-μ_sim[i])
    for j=1:length(m)
      # @time uc_sim[i,j] = colour_n_neurites_upcross_parallel(N,M_1,M_2,dt,dx_1,dx_2,λ_d[j],λ_2,α_s,α_0,κ_0,E,σ_s,vth,idx,m[j],C)
      re_sim[i,j] = colour_n_neurites_reset_parallel(N,M_1,M_2,dt,dx_1,dx_2,λ_1,λ_2,α_s,α_0,μ_sim[i],σ_s,VTH,vre,idx,m[j],C)
    end
  end
  for i=1:length(μ_th)
    α_0 = (E_s-E_L)/(E_s-E_L-μ_th[i])
    for j=1:length(m)
      Vm_2 = Theory.ndend_axon_mean.(x_2,λ_1,λ_2,α_0,μ_th[i],m[j])
      uc_th[i,j] = Theory.ndend_axon_upcross(x_2[idx],λ_d[j],λ_2,α_s,α_0,σ_s,m[j],VTH-Vm_2[idx])
    end
  end

  ax = PyPlot.axes()
  for i=1:length(m)
    plot(μ_th,uc_th[:,i]/τ_v,color="C$(i-1)",label="n=$(m[i])")
    # plot(μ_sim,uc_sim[:,i]/τ_v,"o",color="C$(i-1)")
    plot(μ_sim,re_sim[:,i]/τ_v,"^",color="C$(i-1)")
  end
  ax.tick_params("both",labelsize=16)
  ax.spines["right"].set_visible(false)
  ax.spines["top"].set_visible(false)
  xlabel("μ (mV)",fontsize=18)
  ylabel("Firing Rate (Hz)",fontsize=18)
  legend(fontsize=16,frameon=false)
  show()

  save("figure-6d.jld2", "n", m, "mu_th", μ_th, "uc_th", uc_th, "T", T, "C", C, "simtime", durd[2],
  "mu_sim", μ_sim, "uc_sim", uc_sim, "re_sim", re_sim, "lam_d", λ_d)

  # figure c
  λ_1 = 200
  α_s = 0.5
  E_s = 0
  E_L = -70
  σ_s = 3.0
  x_t = 30

  VTH = 10
  Δμ = 0.1
  μ = 8.0:Δμ:11.0
  ΔD_r = 0.025
  D_r = 0.025:ΔD_r:0.6
  n_d = 1:1:15

  nmax = zeros(length(D_r),length(μ))
  rmax = zeros(length(D_r),length(μ))
  @time durc = @timed for i=1:length(D_r)
    for j=1:length(μ)
      α_0 = (E_s-E_L)/(E_s-E_L-μ[j])
      let λ_2 = λ_1*sqrt.(α_0*D_r[i])
      vth = VTH-Theory.ndend_axon_mean(x_t,λ_1,λ_2,α_0,μ[j],n_d[1])
      r_old = Theory.ndend_axon_upcross(x_t,λ_1,λ_2,α_s,α_0,σ_s,n_d[1],vth)
      for k=2:length(n_d)
        vth = VTH-Theory.ndend_axon_mean(x_t,λ_1,λ_2,α_0,μ[j],n_d[k])
        r_new = Theory.ndend_axon_upcross(x_t,λ_1,λ_2,α_s,α_0,σ_s,n_d[k],vth)
        if r_new > r_old
          r_old = r_new
        else
          nmax[i,j] = n_d[k-1]
          rmax[i,j] = r_old/τ_v
          break
        end
      end
      end
    end
  end

  cmap = PyPlot.cm.get_cmap("viridis", Int(maximum(nmax)))
  imshow(nmax,cmap=cmap,origin="lower",aspect="auto",extent=[μ[1]-0.5*Δμ,μ[end]+0.5*Δμ,D_r[1]-0.5*ΔD_r,D_r[end]+0.5*ΔD_r])
  xlabel("μ (mV)",fontsize=12)
  ylabel("\$a_{\\alpha}/a_1\$",fontsize=12)
  cbar = colorbar(ticks=1:1:maximum(nmax))
  cbar.set_label(L"n_{\mathrm{max}}", fontsize=12)
  cbar.ax.tick_params(labelsize=10)
  show()

  save("figure-6c.jld2", "mu", μ, "ratio", D_r, "nmax", nmax, "simtime", durc[2])

elseif test == "plot"
  ms = 3 # markersize
  data_a = load("figure-6a.jld2")
  m = data_a["n"]
  μ_th = data_a["mu_th"]
  μ_sim = data_a["mu_sim"]
  uc_th = data_a["uc_th"]
  re_sim = data_a["re_sim"]

  fig = figure(figsize=(7.5, 5), dpi=300)
  fig.subplots_adjust(wspace=0.25, hspace=0.35)
  ax1 = fig.add_subplot(221)
  fig.text(0.05, 0.9, "a", fontsize=16)
  for i=1:length(m)
    plot(μ_th,uc_th[:,i]/τ_v,color="C$(i-1)",label="n=$(m[i]-1)")
    plot(μ_sim,re_sim[:,i]/τ_v,"^",color="C$(i-1)",markersize=ms)
  end
  ax1.spines["right"].set_visible(false)
  ax1.spines["top"].set_visible(false)
  xlabel("μ (mV)",fontsize=12)
  ylabel("Firing rate (Hz)",fontsize=12)
  legend(fontsize=8,frameon=false)

  data_b = load("figure-6b.jld2")
  μ_th = data_b["mu_th"]
  μ_sim = data_b["mu_sim"]
  uc_th = data_b["uc_th"]
  re_sim = data_b["re_sim"]

  ax2 = fig.add_subplot(222)
  fig.text(0.485, 0.9, "b", fontsize=16)
  for i=1:length(m)
    plot(μ_th,uc_th[:,i]/τ_v,color="C$(i-1)",label="n=$(m[i]-1)")
    plot(μ_sim,re_sim[:,i]/τ_v,"^",color="C$(i-1)",markersize=ms)
  end
  ax2.spines["right"].set_visible(false)
  ax2.spines["top"].set_visible(false)
  xlabel("μ (mV)",fontsize=12)
  ylabel("Firing rate (Hz)",fontsize=12)
  legend(fontsize=8,frameon=false)

  data_c = load("figure-6c.jld2")
  μ = data_c["mu"]
  D_r = data_c["ratio"]
  nmax = data_c["nmax"]
  Δμ = μ[2]-μ[1]
  ΔD_r = D_r[2]-D_r[1]
  ax3 = fig.add_subplot(223)
  fig.text(0.05, 0.465, "c", fontsize=16)
  cmap = PyPlot.cm.get_cmap("viridis", Int(maximum(nmax)))
  imshow(nmax,cmap=cmap,origin="lower",aspect="auto",extent=[μ[1]-0.5*Δμ,μ[end]+0.5*Δμ,D_r[1]-0.5*ΔD_r,D_r[end]+0.5*ΔD_r])
  xlabel("μ (mV)",fontsize=12)
  ylabel("\$a_{\\alpha}/a_1\$",fontsize=12)
  cbar = colorbar(ticks=1:1:maximum(nmax))
  cbar.set_label(L"n_{\mathrm{max}}", fontsize=12)
  cbar.ax.tick_params(labelsize=10)

  data_d = load("figure-6d.jld2")
  μ_th = data_d["mu_th"]
  μ_sim = data_d["mu_sim"]
  uc_th = data_d["uc_th"]
  re_sim = data_d["re_sim"]

  ax4 = fig.add_subplot(224)
  fig.text(0.485, 0.465, "d", fontsize=16)
  for i=1:length(m)
    plot(μ_th,uc_th[:,i]/τ_v,color="C$(i-1)",label="n=$(m[i]-1)")
    plot(μ_sim,re_sim[:,i]/τ_v,"^",color="C$(i-1)",markersize=ms)
  end
  ax4.spines["right"].set_visible(false)
  ax4.spines["top"].set_visible(false)
  xlabel("μ (mV)",fontsize=12)
  ylabel("Firing rate (Hz)",fontsize=12)
  legend(fontsize=8,frameon=false)
  savefig("figure-6.png",bbox_inches="tight")
  show()

else
  println("Invalid test entered")
end
