# Supplementary material for: Low-rate firing limit for neurons with axon, soma and dendrites driven by spatially distributed stochastic synapses
Source: PLoS Comput Biol. 2020 Apr 20;16(4):e1007175. doi: 10.1371/journal.pcbi.1007175 (PMC7217482; doi:10.1371/journal.pcbi.1007175)
Supplement: S1 Code — Simulation and plotting of each figure is given by the file name corresponding to the figure. (ZIP) [file pcbi.1007175.s002.zip › figure-7.jl]

using FileIO, PyPlot, Distributed

include("theoretical-methods.jl")

test = ARGS[1]
T = parse(Int,ARGS[2]) # 200000 used in paper
C = parse(Int,ARGS[3]) # 32 used in paper
addprocs(C);
@everywhere include("simulation-methods.jl")

function colour_soma_ndendrites_upcross_parallel(N,M_1,M_2,dt,dx_1,dx_2,λ_1,λ_2,ρ_1,ρ_2,α_s,α_0,μ,σ_s,vth,idx,n,C)
  P = @distributed (+) for i=1:C
    Sim.ndend_soma_axon_upcross(N,M_1,M_2,dt,dx_1,dx_2,λ_1,λ_2,ρ_1,ρ_2,α_s,α_0,α_0,μ,σ_s,vth,n;seed=1000+i)[idx]
  end
  return P/C
end

function colour_soma_ndendrites_reset_parallel(N,M_1,M_2,dt,dx_1,dx_2,λ_1,λ_2,ρ_1,ρ_2,α_s,α_0,μ,σ_s,vth,vre,idx,n,C)
  P = @distributed (+) for i=1:C
    Sim.ndend_soma_axon_reset(N,M_1,M_2,dt,dx_1,dx_2,λ_1,λ_2,ρ_1,ρ_2,α_s,α_0,α_0,μ,σ_s,vth,vre,idx,n;seed=1000+i)
  end
  return P/C
end

τ_v = 0.01

if test == "generate"
  # panel 7a
  n = 500
  dt = 1/n
  N = n*T
  M_1 = 50
  M_2 = 25
  L_1 = 1000
  L_2 = 500
  λ_1 = 200
  λ_2 = 100
  E_s = 0
  α_s = 0.5
  τ_v = 0.01

  σ_s = 3.0
  E_L = -70

  dx_1 = L_1/M_1
  x_1 = [i*dx_1+0.5*dx_1 for i=0:M_1-1]
  dx_2 = L_1/M_1
  x_2 = vcat(0,[i*dx_2+0.5*dx_2 for i=0:M_2-1])

  μ_th = 8.5:0.1:11.5
  μ_sim = 8.5:0.5:11.5
  ρ_1 = [6,9,12]
  idx = 3
  x_t = Int(x_2[idx])
  vth_a = 10
  vre_a = 0

  upcross_sim = zeros(length(μ_sim),length(ρ_1))
  reset_sim = zeros(length(μ_sim),length(ρ_1))
  upcross_th = zeros(length(μ_th),length(ρ_1))

  @time for j=1:length(ρ_1)
    for i=1:length(μ_th)
      let α_0 = (E_s-E_L)/(E_s-E_L-μ_th[i])
      ρ_2 = ρ_1[j]*α_0^(-2)*(λ_2/λ_1)^3
      v01, v02 = Theory.soman_inf_rest_potential(x_1,x_2,λ_1,λ_2,ρ_1[j],ρ_2,μ_th[i],1)
      upcross_th[i,j] = Theory.colour_soman_axon_upcross_inf_new(x_2[idx],λ_1,λ_2,ρ_1[j],ρ_2,α_s,α_0,α_0,σ_s,1,vth_a-v02[idx])
      end
    end
    for i=1:length(μ_sim)
      let α_0 = (E_s-E_L)/(E_s-E_L-μ_sim[i])
        ρ_2 = ρ_1[j]*α_0^(-2)*(λ_2/λ_1)^3
        upcross_sim[i,j] = colour_soma_ndendrites_upcross_parallel(N,M_1,M_2,dt,dx_1,dx_2,λ_1,λ_2,ρ_1[j],ρ_2,α_s,α_0,μ_sim[i],σ_s,vth_a,idx,1,C)
        reset_sim[i,j] = colour_soma_ndendrites_reset_parallel(N,M_1,M_2,dt,dx_1,dx_2,λ_1,λ_2,ρ_1[j],ρ_2,α_s,α_0,μ_sim[i],σ_s,vth_a,vre_a,idx,1,C)
      end
    end
  end

  ax = PyPlot.axes()
  for i =1:length(ρ_1)
    plot(μ_th,upcross_th[:,i]/τ_v,color="C$(i-1)",label="ρ\$_1\$ = $(ρ_1[i])")
    plot(μ_sim,upcross_sim[:,i]/τ_v,color="C$(i-1)","o")
    plot(μ_sim,reset_sim[:,i]/τ_v,color="C$(i-1)","^")
  end
  ax.tick_params("both",labelsize=16)
  ax.spines["right"].set_visible(false)
  ax.spines["top"].set_visible(false)
  xlabel("μ (mV)",fontsize=18)
  ylabel("Firing Rate (Hz)",fontsize=18)
  legend(fontsize=16,frameon=false)

  show()

  save("figure-7a.jld2", "mu_th", μ_th, "mu_sim", μ_sim, "rho1", ρ_1, "upcross_sim", upcross_sim, "reset_sim", reset_sim, "upcross_th", upcross_th)

  # panel 7b
  D_r = [0.01,0.025,0.05,0.075,0.1,0.15,0.20,0.25,0.3,0.35]
  μ = 5
  α_0 = (E_s-E_L)/(E_s-E_L-μ)
  λ_2 = λ_1*sqrt.(α_0*D_r)
  ρ_1 = [1,4,16]
  σ_s = zeros(length(ρ_1))
  vre_a = 0

  rno_th = zeros(length(λ_2),length(ρ_1))
  rax_th = zeros(length(λ_2),length(ρ_1))
  ratio_th_abs = zeros(length(λ_2),length(ρ_1))
  rno_sim = zeros(length(λ_2),length(ρ_1))
  rax_sim_abs = zeros(length(λ_2),length(ρ_1))
  ratio_sim_abs = zeros(length(λ_2),length(ρ_1))

  @time for j=1:length(ρ_1)
    V0_s = Theory.dend_inf_rest(0,λ_1,ρ_1[j],μ)
    vth_s = vth_a-V0_s # dendrite-and-soma threshold

    σ_s[j] = Theory.dend_inf_kconst_invert(0,λ_1,ρ_1[j],α_s,α_0,vth_s,1.0*τ_v)

    rno_sim[:,j] = Sim.dend_colour_reset_zero(N,M_1,dx_1,dt,λ_1,ρ_1[j],α_s,α_0,μ,σ_s[j],vth_a,vre_a;seed=1000)*ones(length(λ_2))
    rno_th[:,j] = Theory.dend_inf_kconst_upcross(0,λ_1,ρ_1[j],α_s,α_0,σ_s[j],vth_s)*ones(length(λ_2))
    for i=1:length(λ_2)
      ρ_2 = ρ_1[j]*α_0^(-2)*(λ_2[i]/λ_1)^3
      v01, v02 = Theory.soman_inf_rest_potential(x_1,x_2,λ_1,λ_2[i],ρ_1[j],ρ_2,μ,1)
      rax_th[i,j] = Theory.colour_soman_axon_upcross_inf_new(x_2[1],λ_1,λ_2[i],ρ_1[j],ρ_2,α_s,α_0,α_0,σ_s[j],1,vth_a-v02[1])
      ratio_th_abs[i,j] = rax_th[i,j]/rno_th[i,j]
      rax_sim_abs[i,j] = colour_soma_ndendrites_reset_parallel(N,M_1,M_2,dt,dx_1,dx_2,λ_1,λ_2[i],ρ_1[j],ρ_2,α_s,α_0,μ,σ_s[j],vth_a,vre_a,1,1,C)
      ratio_sim_abs[i,j] = rax_sim_abs[i,j]/rno_sim[i,j]
    end
  end

  ax = PyPlot.axes()
  for i=1:length(ρ_1)
    plot(D_r,ratio_th_abs[:,i],color="C$(i-1)",label="ρ\$_1\$=$(ρ_1[i])")
    plot(D_r,ratio_sim_abs[:,i],"^",color="C$(i-1)")
  end
  ax.tick_params("both",labelsize=16)
  xlabel("\$a_2/a_1\$",fontsize=18)
  ylabel("Firing rate relative to sealed dendrite",fontsize=18)
  ylim([0,1.0])
  legend(fontsize=16,frameon=false)
  show()

  save("figure-7b.jld2", "T", T, "C", C, "rho1", ρ_1, "lambda2", λ_2, "D_r", D_r,
  "rno_sim", rno_sim, "rax_th", rax_th, "rax_sim", rax_sim_abs, "ratio_th_abs", ratio_th_abs, "ratio_sim_abs", ratio_sim_abs)

  # panel 7c
  x_t = 30
  λ_2 = 100
  Δρ = 0.25
  μ = 12.0
  α_0 = (E_s-E_L)/(E_s-E_L-μ)
  ρ_1 = 2.0:Δρ:16.0
  n_d = 1:1:8
  σ_s = 3.0
  r0 = zeros(length(ρ_1),length(n_d))
  for i=1:length(ρ_1)
    for j=1:length(n_d)
      ρ_2 = ρ_1[i]*α_0^(-2)*(λ_2/λ_1)^3
      _, v02 = Theory.soman_inf_rest_potential(0,x_t,λ_1,λ_2,ρ_1[i],ρ_2,μ,n_d[j])
      vth = vth_a-v02
      r0[i,j] = Theory.colour_soman_axon_upcross_inf_new(x_t,λ_1,λ_2,ρ_1[i],ρ_2,α_s,α_0,α_0,σ_s,n_d[j],vth)
    end
  end
  ax = PyPlot.axes()
  cmap = PyPlot.cm.get_cmap("viridis")
  contourf(r0/τ_v,cmap=cmap,origin="lower",extent=[n_d[1]-0.5,n_d[end]+0.5,ρ_1[1]-0.5*Δρ,ρ_1[end]+0.5*Δρ])
  ax.tick_params.("both",labelsize=16)
  xlabel("number of dendrites, n",fontsize=18)
  ylabel("ρ\$_1\$",fontsize=18)
  cbar = colorbar()
  cbar.set_label("Firing rate (Hz)", fontsize=18)
  cbar.ax.tick_params.(labelsize=16)
  show()

  save("figure-7c.jld2", "rho", ρ_1, "n", n_d, "rate", r0)

  # panel 7d
  Δμ = 0.1
  μ = 8.0:Δμ:12.0
  Δρ = 0.25
  ρ_1 = 2:Δρ:16.0
  n_d = 1:1:15
  r0 = zeros(length(ρ_1),length(μ))
  nmax = zeros(length(ρ_1),length(μ))
  for i=1:length(ρ_1)
    for j=1:length(μ)
      let α_0 = (E_s-E_L)/(E_s-E_L-μ[j])
      ρ_2 = ρ_1[i]*α_0^(-2)*(λ_2/λ_1)^3
      _, v02 = Theory.soman_inf_rest_potential(0,x_t,λ_1,λ_2,ρ_1[i],ρ_2,μ[j],n_d[1])
      vth = vth_a-v02
      rmax = Theory.colour_soman_axon_upcross_inf_new(x_t,λ_1,λ_2,ρ_1[i],ρ_2,α_s,α_0,α_0,σ_s,n_d[1],vth)
      for k=2:length(n_d)
        _, v02 = Theory.soman_inf_rest_potential(0,x_t,λ_1,λ_2,ρ_1[i],ρ_2,μ[j],n_d[k])
        vth = vth_a-v02
        r = Theory.colour_soman_axon_upcross_inf_new(x_t,λ_1,λ_2,ρ_1[i],ρ_2,α_s,α_0,α_0,σ_s,n_d[k],vth)
        if r > rmax
          rmax = r
          if n_d[k] == n_d[end]
            nmax[i,j] = n_d[end]
            r0[i,j] = rmax
          end
        else
          r0[i,j] = rmax
          nmax[i,j] = n_d[k-1]
          break
        end
      end
      end
    end
  end
  ax = PyPlot.axes()
  cmap = PyPlot.cm.get_cmap("viridis", Int(maximum(nmax)))
  imshow(nmax,cmap=cmap,origin="lower",aspect="auto",extent=[μ[1]-0.5*Δμ,μ[end]+0.5*Δμ,ρ_1[1]-0.5*Δρ,ρ_1[end]+0.5*Δρ])
  ax.tick_params("both",labelsize=16)
  xlabel("μ (mV)",fontsize=18)
  ylabel("ρ\$_1\$",fontsize=18)
  cbar = colorbar()
  cbar.set_label(L"n_{\mathrm{max}}", fontsize=18)
  cbar.ax.tick_params(labelsize=16)
  show()

  save("figure-7d.jld2", "rho", ρ_1, "mu", μ, "nmax", nmax)

elseif test == "plot"
  data_a = load("figure-7a.jld2")
  μ_th = data_a["mu_th"]
  μ_sim = data_a["mu_sim"]
  ρ_1 = data_a["rho1"]
  upcross_th = data_a["upcross_th"]
  upcross_sim = data_a["upcross_sim"]
  reset_sim = data_a["reset_sim"]

  ms = 3 # markersize
  fig = figure(figsize=(7.5, 5), dpi=300)
  fig.subplots_adjust(wspace=0.4, hspace=0.4)
  ax1 = fig.add_subplot(221)
  fig.text(0.05, 0.9, "a", fontsize=16)
  for i =1:length(ρ_1)
    plot(μ_th,upcross_th[:,i]/τ_v,color="C$(i-1)",label="ρ\$_1\$ = $(ρ_1[i])")
    plot(μ_sim,reset_sim[:,i]/τ_v,color="C$(i-1)","^",markersize=ms)
  end
  ax1.spines["right"].set_visible(false)
  ax1.spines["top"].set_visible(false)
  xlabel("μ (mV)",fontsize=12)
  ylabel("Firing rate (Hz)",fontsize=12)
  legend(fontsize=8,frameon=false)

  data_b = load("figure-7b.jld2")
  data_lim = load("figure-5a.jld2") # ρ → ∞ limit

  ρ_1 = data_b["rho1"]
  D_r = data_b["D_r"]
  ratio_th_abs = data_b["ratio_th_abs"]
  ratio_sim_abs = data_b["ratio_sim_abs"]

  D_lim = data_lim["D_ratio"]
  ratio_th_lim = data_lim["ratio_th_abs"]
  ratio_sim_lim = data_lim["ratio_sim_abs"]

  ax2 = fig.add_subplot(222)
  fig.text(0.485, 0.9, "b", fontsize=16)
  for i=1:length(ρ_1)
    plot(D_r,ratio_th_abs[:,i],color="C$(i-1)",label="ρ\$_1\$=$(ρ_1[i])")
    plot(D_r,ratio_sim_abs[:,i],"^",color="C$(i-1)",markersize=ms)
  end
  plot(D_lim,ratio_th_lim,color="k",label="ρ\$_1 \\rightarrow \\infty\$")
  ax2.spines["right"].set_visible(false)
  ax2.spines["top"].set_visible(false)
  xlabel("\$a_{\\alpha}/a_1\$",fontsize=12)
  ylabel(L"r_{\mathrm{axon}}/r_{\mathrm{no\ axon}}",fontsize=12)
  legend(fontsize=8,loc="lower left",frameon=false, ncol=1)

  data_c = load("figure-7c.jld2")
  n_d = data_c["n"]
  ρ_1 = data_c["rho"]
  r0 = data_c["rate"]
  Δρ = ρ_1[2]-ρ_1[1]
  ax3 = fig.add_subplot(223)
  fig.text(0.05, 0.465, "c", fontsize=16)
  cmap = PyPlot.cm.get_cmap("viridis")
  contourf(r0/τ_v,cmap=cmap,origin="lower",extent=[n_d[1]-0.5,n_d[end]+0.5,ρ_1[1]-0.5*Δρ,ρ_1[end]+0.5*Δρ])
  xlabel("number of dendrites, n",fontsize=12)
  ylabel("ρ\$_1\$",fontsize=12)
  cbar = colorbar()
  cbar.set_label("Firing rate (Hz)", fontsize=12)
  cbar.ax.tick_params.(labelsize=10)

  data_d = load("figure-7d.jld2")
  μ = data_d["mu"]
  ρ_1 = data_d["rho"]
  nmax = data_d["nmax"]
  Δμ = μ[2]-μ[1]
  Δρ = ρ_1[2]-ρ_1[1]
  ax4 = fig.add_subplot(224)
  fig.text(0.485, 0.465, "d", fontsize=16)
  cmap = PyPlot.cm.get_cmap("viridis", Int(maximum(nmax)))
  imshow(nmax,cmap=cmap,origin="lower",aspect="auto",extent=[μ[1]-0.5*Δμ,μ[end]+0.5*Δμ,ρ_1[1]-0.5*Δρ,ρ_1[end]+0.5*Δρ])
  xlabel("μ (mV)",fontsize=12)
  ylabel("ρ\$_1\$",fontsize=12)
  cbar = colorbar()
  cbar.set_label(L"n_{\mathrm{max}}", fontsize=12)
  cbar.ax.tick_params(labelsize=10)
  savefig("figure-7.png",bbox_inches="tight")
  show()

else
  println("Invalid operation entered")
end
