# Supplementary material for: Low-rate firing limit for neurons with axon, soma and dendrites driven by spatially distributed stochastic synapses
Source: PLoS Comput Biol. 2020 Apr 20;16(4):e1007175. doi: 10.1371/journal.pcbi.1007175 (PMC7217482; doi:10.1371/journal.pcbi.1007175)
Supplement: S1 Code — Simulation and plotting of each figure is given by the file name corresponding to the figure. (ZIP) [file pcbi.1007175.s002.zip › readme.txt]

Code for the figures in "Low-rate firing limit for neurons with axon, soma and dendrites driven by spatially distributed stochastic synapses".  Created by Robert Gowers.  Tested in Julia versions 0.7-1.3.

Packages required outside the standard Julia library:
PyCall
PyPlot
QuadGK
JLD2
FileIO

Files use 2-3 command-line arguments.  These are:
1) The type of operation that you want the script to do, either "generate" or "plot".
2) The number of time constants to run a simulation for.
3) The number of parallel instances of the simulation to proces (applicable for figures 3, 4, 6 and 7).

An example of this is as follows: 

julia figure-3.jl generate 1000 4

Data is saved in the JLD2 format, see https://github.com/JuliaIO/JLD2.jl for more details.
Figures are saved as png files.

Note that for all simulations, 1 unit of time refers to 1 dendritic time constant.  So for a simulation ran for T=1000 refers to 1000 time constants rather in terms of dimensionfull time.
