# Supplementary material for: Low-rate firing limit for neurons with axon, soma and dendrites driven by spatially distributed stochastic synapses
Source: PLoS Comput Biol. 2020 Apr 20;16(4):e1007175. doi: 10.1371/journal.pcbi.1007175 (PMC7217482; doi:10.1371/journal.pcbi.1007175)
Supplement: S1 Code — Simulation and plotting of each figure is given by the file name corresponding to the figure. (ZIP) [file pcbi.1007175.s002.zip › simulation-methods.jl]

module Sim

using Random

function upcross_check(V_1,V_2,vth)
  check = 0
  if (V_2 > vth && V_1 < vth)
    check = 1
  end
  return check
end;

# SEALED DENDRITE

function sealed_var_sim(N,M,dt,dx,λ,α_s,σ;seed=0)
  if seed != 0
    Random.seed!(seed)
  end
  V = zeros(M)
  Vn = zeros(M)
  U = zeros(M)
  dV = zeros(M+1)
  ζ = zeros(M)
  V2_sum = zeros(M)
  dV2_sum = zeros(M)
  for i=1:N
    randn!(ζ)
    Vn[1] = V[1]*(1-dt)+λ^2*(dt/dx)*(dV[2]-dV[1])+U[1]*dt
    U[1] = (1-dt/α_s)*U[1]+2*σ*ζ[1]*sqrt(λ*dt/(dx*α_s))
    V2_sum[1] += Vn[1]^2
    dV2_sum[1] += ((Vn[1]-V[1])/dt)^2
    V[1] = Vn[1]
    @simd for j=2:M
      @inbounds Vn[j] = V[j]*(1-dt)+λ^2*(dt/dx)*(dV[j+1]-dV[j])+U[j]*dt
      @inbounds U[j] = (1-dt/α_s)*U[j]+2*σ*ζ[j]*sqrt(λ*dt/(dx*α_s))
      @inbounds dV[j] = (Vn[j]-Vn[j-1])/dx
      @inbounds V2_sum[j] += Vn[j]^2
      @inbounds dV2_sum[j] += ((Vn[j]-V[j])/dt)^2
      @inbounds V[j] = Vn[j]
    end;
  end
  return V2_sum/N, dV2_sum/N
end;

# ONE- AND TWO-DENDRITE MODELS

function sealed_steady_upcross_mu(N,M,dx,dt,λ,α_s,σ_s,μ,vth,idx;seed=0)
  if seed !=0
    Random.seed!(seed)
  end
  upcross_count = 0
  V2 = zeros(M)
  V1 = zeros(M)
  U = zeros(M)
  dV = zeros(M+1)
  ζ = zeros(M)
  for i=2:N+1
    randn!(ζ)
    V2[1] = V2[1]*(1-dt)+λ^2*(dt/dx)*(dV[2]-dV[1])+U[1]*dt+μ*dt
    U[1] = (1-dt/α_s)*U[1]+2*σ_s*ζ[1]*sqrt(λ*dt/(dx*α_s))
    @simd for j=2:M
      @inbounds V2[j] = V2[j]*(1-dt)+λ^2*(dt/dx)*(dV[j+1]-dV[j])+U[j]*dt+μ*dt
      @inbounds U[j] = (1-dt/α_s)*U[j]+2*ζ[j]*σ_s*sqrt(λ*dt/(dx*α_s))
      @inbounds dV[j] = (V2[j]-V2[j-1])/dx
    end;
    if V2[idx] > vth && V1[idx] < vth
      upcross_count += 1
    end
    @simd for j=1:M
      @inbounds V1[j] = V2[j]
    end
  end
  return upcross_count/(N*dt)
end;

function sealed_steady_reset_mu(N,M,dx,dt,λ,α_s,σ_s,μ,vth,vre,idx;seed=0)
  if seed !=0
    Random.seed!(seed)
  end
  reset_count = 0
  V = zeros(M)
  U = zeros(M)
  dV = zeros(M+1)
  ζ = zeros(M)
  for i=2:N+1
    randn!(ζ)
    V[1] = V[1]*(1-dt)+λ^2*(dt/dx)*(dV[2]-dV[1])+U[1]*dt+μ*dt
    U[1] = (1-dt/α_s)*U[1]+2*σ_s*ζ[1]*sqrt(λ*dt/(dx*α_s))
    @simd for j=2:M
      @inbounds V[j] = V[j]*(1-dt)+λ^2*(dt/dx)*(dV[j+1]-dV[j])+U[j]*dt+μ*dt
      @inbounds U[j] = (1-dt/α_s)*U[j]+2*ζ[j]*σ_s*sqrt(λ*dt/(dx*α_s))
      @inbounds dV[j] = (V[j]-V[j-1])/dx
    end;
    if V[idx] > vth
      reset_count += 1
      @simd for j=1:M
        @inbounds V[j] = vre
        @inbounds dV[j] = 0
      end;
    end
  end
  return reset_count/(N*dt)
end;

function sealed_colour_upcross_zero(N,M,dx,dt,λ,α_s,σ_s,μ,vth;seed=0)
  if seed !=0
    Random.seed!(seed)
  end
  upcross_count = 0
  V = zeros(M)
  V01 = 0
  V02 = 0
  U = zeros(M)
  dV = zeros(M+1)
  ζ = zeros(M)
  for i=2:N+1
    randn!(ζ)
    V[1] = V[1]*(1-dt)+λ^2*(dt/dx)*(dV[2]-dV[1])+U[1]*dt+μ*dt
    U[1] = (1-dt/α_s)*U[1]+2*σ_s*ζ[1]*sqrt(λ*dt/(dx*α_s))
    @simd for j=2:M
      @inbounds V[j] = V[j]*(1-dt)+λ^2*(dt/dx)*(dV[j+1]-dV[j])+U[j]*dt+μ*dt
      @inbounds U[j] = (1-dt/α_s)*U[j]+2*ζ[j]*σ_s*sqrt(λ*dt/(dx*α_s))
      @inbounds dV[j] = (V[j]-V[j-1])/dx
    end;
    V02 = V[1]-0.25*dx*(dV[1]+dV[2])
    if V02 > vth && V01 < vth
      upcross_count += 1
    end
    V01 = V02
  end
  return upcross_count/(N*dt)
end

function sealed_colour_reset_zero(N,M,dx,dt,λ,α_s,σ_s,μ,vth,vre;seed=0)
  if seed !=0
    Random.seed!(seed)
  end
  reset_count = 0
  V = zeros(M)
  V0 = 0
  U = zeros(M)
  dV = zeros(M+1)
  ζ = zeros(M)
  for i=2:N+1
    randn!(ζ)
    V[1] = V[1]*(1-dt)+λ^2*(dt/dx)*(dV[2]-dV[1])+U[1]*dt+μ*dt
    U[1] = (1-dt/α_s)*U[1]+2*σ_s*ζ[1]*sqrt(λ*dt/(dx*α_s))
    @simd for j=2:M
      @inbounds V[j] = V[j]*(1-dt)+λ^2*(dt/dx)*(dV[j+1]-dV[j])+U[j]*dt+μ*dt
      @inbounds U[j] = (1-dt/α_s)*U[j]+2*ζ[j]*σ_s*sqrt(λ*dt/(dx*α_s))
      @inbounds dV[j] = (V[j]-V[j-1])/dx
    end;
    V0 = V[1]-0.25*dx*(dV[1]+dV[2])
    if V0 > vth
      reset_count += 1
      V0 = vre
      @simd for j=1:M
        @inbounds V[j] = vre
        @inbounds dV[j] = 0
      end;
    end
  end
  return reset_count/(N*dt)
end

function sealed_colour_coincidence(N,M,dx,dt,λ,α_s,σ_s,μ,vth,vre,idx,Δ;seed=0)
  if seed !=0
    Random.seed!(seed)
  end
  uc_count = 0
  re_count = 0
  co_count = 0
  Vold = zeros(M)
  Vu = zeros(M)
  Vr = zeros(M)
  U = zeros(M)
  dVu = zeros(M+1)
  dVr = zeros(M+1)
  Δu = 0
  Δr = 0
  ζ = zeros(M)
  for i=2:N+1
    Δu > 0 ? Δu -= 1 : 0
    Δr > 0 ? Δr -= 1 : 0
    randn!(ζ)
    Vu[1] = Vu[1]*(1-dt)+λ^2*(dt/dx)*(dVu[2]-dVu[1])+U[1]*dt+μ*dt
    Vr[1] = Vr[1]*(1-dt)+λ^2*(dt/dx)*(dVr[2]-dVr[1])+U[1]*dt+μ*dt
    U[1] = (1-dt/α_s)*U[1]+2*σ_s*ζ[1]*sqrt(λ*dt/(dx*α_s))
    @simd for j=2:M
      @inbounds Vu[j] = Vu[j]*(1-dt)+λ^2*(dt/dx)*(dVu[j+1]-dVu[j])+U[j]*dt+μ*dt
      @inbounds Vr[j] = Vr[j]*(1-dt)+λ^2*(dt/dx)*(dVr[j+1]-dVr[j])+U[j]*dt+μ*dt
      @inbounds U[j] = (1-dt/α_s)*U[j]+2*ζ[j]*σ_s*sqrt(λ*dt/(dx*α_s))
      @inbounds dVu[j] = (Vu[j]-Vu[j-1])/dx
      @inbounds dVr[j] = (Vr[j]-Vr[j-1])/dx
    end;
    uc_check = upcross_check(Vold[idx],Vu[idx],vth)
    uc_count += uc_check
    if uc_check == 1
      Δu = Δ
    end
    if Vr[idx] > vth
      re_count += 1
      Δr = Δ
      @simd for j=1:M
        @inbounds Vr[j] = vre
        @inbounds dVr[j] = 0
      end;
    end
    if Δu*Δr > 0
      co_count += 1
      Δu = 0
      Δr = 0
    end
    @simd for j=1:M
      @inbounds Vold[j] = Vu[j]
    end
  end
  return uc_count, re_count, co_count
end;

# DENDRITE AND AXON

function ndend_axon_reset(N,M_1,M_2,dt,dx_1,dx_2,λ_1,λ_2,α_s,α_0,μ,σ_s,vth,vre,idx,n;seed=0)
  if seed != 0
    Random.seed!(seed)
  end
  V = zeros(n,M_1)
  dV = zeros(n,M_1+1)
  V_a = zeros(M_2)
  dV_a = zeros(M_2+1)
  V0 = 0
  D = α_0^2*λ_1^4*n/dx_1+λ_2^4/dx_2
  U = zeros(n,M_1)
  ζ = zeros(n,M_1)
  re = 0
  for i=2:N+1
    randn!(ζ)
    V_a[1] = (1-dt/α_0)*V_a[1]+λ_2^2*(dt/(dx_2/α_0))*(dV_a[2]-dV_a[1])
    V0 = λ_2^4/dx_2*V_a[1]/D
    for k=1:n
      V[k,1] = μ*dt+(1-dt)*V[k,1]+λ_1^2*(dt/dx_1)*(dV[k,2]-dV[k,1])+U[k,1]*dt
      U[k,1] = (1-dt/α_s)*U[k,1]+2*σ_s*sqrt(λ_1*dt/(dx_1*α_s))*ζ[k,1]
      V0 += α_0^2*λ_1^4/dx_1*V[k,1]/D
    end
    for k=1:n
      dV[k,1] = 2*(V[k,1]-V0)/dx_1
    end
    dV_a[1] = 2*(V_a[1]-V0)/dx_2
    for j=2:M_1
      for k=1:n
        V[k,j] = μ*dt+(1-dt)*V[k,j]+λ_1^2*(dt/dx_1)*(dV[k,j+1]-dV[k,j])+U[k,j]*dt
        U[k,j] = (1-dt/α_s)*U[k,j]+2*σ_s*sqrt(λ_1*dt/(dx_1*α_s))*ζ[k,j]
        dV[k,j] = (V[k,j]-V[k,j-1])/dx_1
      end
    end
    for j=2:M_2
      V_a[j] = (1-dt/α_0)*V_a[j]+λ_2^2*(dt/(α_0*dx_2))*(dV_a[j+1]-dV_a[j])
      dV_a[j] = (V_a[j]-V_a[j-1])/dx_2
    end
    if idx == 0
      if V0 > vth
        re += 1
        for k=1:n
          for j=1:M_1
            V[k,j] = vre
            dV[k,j] = 0
          end
        end
        for j=1:M_2
          V_a[j] = vre
          dV_a[j] = 0
        end
      end
    else
      if V_a[idx] > vth
        re += 1
        for k=1:n
          for j=1:M_1
            V[k,j] = vre
            dV[k,j] = 0
          end
        end
        for j=1:M_2
          V_a[j] = vre
          dV_a[j] = 0
        end
      end
    end
  end
  return re/(N*dt)
end

# DENDRITE-AND-SOMA-MODEL

function dend_colour_reset_zero(N,M,dx,dt,λ,ρ,α_s,α_0,μ,σ_s,vth,vre;seed=0)
  if seed !=0
    Random.seed!(seed)
  end
  V = zeros(M)
  U = zeros(M)
  dV = zeros(M+1)
  VS = 0
  ζ = zeros(M+1)
  re_count = 0
  @simd for i=2:N+1
    randn!(ζ)
    V[1] = V[1]*(1-dt)+λ^2*(dt/dx)*(dV[2]-dV[1])+U[1]*dt+μ*dt
    VS = VS*(1-dt/α_0)+λ*ρ*dV[1]*dt/α_0
    dV[1] = (V[1]-VS)*2/dx
    U[1] = (1-dt/α_s)*U[1]+2*σ_s*ζ[1]*sqrt(λ*dt/(α_s*dx))

    @simd for j=2:M
      @inbounds V[j] = V[j]*(1-dt)+λ^2*(dt/dx)*(dV[j+1]-dV[j])+U[j]*dt+μ*dt
      @inbounds U[j] = (1-dt/α_s)*U[j]+2*σ_s*ζ[j]*sqrt(λ*dt/(α_s*dx))
      @inbounds dV[j] = (V[j]-V[j-1])/dx
    end;
    if VS > vth
      re_count += 1
      VS = vre
      for i=1:M
        V[i] = vre
        dV[i] = 0
      end
    end
  end;
  return re_count/(N*dt)
end

# DENDRITE-SOMA-AND-AXON MODEL

function ndend_soma_axon_upcross(N,M_1,M_2,dt,dx_1,dx_2,λ_1,λ_2,ρ_1,ρ_2,α_s,α_0,α_ϕ,μ,σ_s,vth,n;seed=0)
  if seed != 0
    Random.seed!(seed)
  end
  V_d = zeros(n,M_1)
  V_a = zeros(M_2)
  V_old = zeros(M_2)
  Vs = 0
  Vs_old = 0
  dV_d = zeros(n,M_1+1)
  dV_a = zeros(M_2+1)
  U = zeros(n,M_1)
  ζ = zeros(n,M_1)
  uc = zeros(M_2+1)
  for i=2:N+1
    randn!(ζ)
    V_a[1] = (1-dt/α_0)*V_a[1]+λ_2^2*dt/(dx_2*α_0)*(dV_a[2]-dV_a[1])
    Vs = (1-dt/α_ϕ)*Vs+ρ_2*λ_2*dV_a[1]*dt/α_ϕ
    for k=1:n
      V_d[k,1] = μ*dt+(1-dt)*V_d[k,1]+λ_1^2*(dt/dx_1)*(dV_d[k,2]-dV_d[k,1])+U[k,1]*dt
      U[k,1] = (1-dt/α_s)*U[k,1]+2*σ_s*sqrt(λ_1*dt/(dx_1*α_s))*ζ[k,1]
      Vs += ρ_1*λ_1*dV_d[k,1]*dt/α_ϕ
    end
    for k=1:n
      dV_d[k,1] = 2*(V_d[k,1]-Vs)/dx_1
    end
    dV_a[1] = 2*(V_a[1]-Vs)/dx_2
    uc[1] += upcross_check(Vs_old,Vs,vth)
    Vs_old = Vs
    uc[2] += upcross_check(V_old[1],V_a[1],vth)
    V_old[1] = V_a[1]
    for j=2:M_1
      for k=1:n
        V_d[k,j] = μ*dt+(1-dt)*V_d[k,j]+λ_1^2*(dt/dx_1)*(dV_d[k,j+1]-dV_d[k,j])+U[k,j]*dt
        U[k,j] = (1-dt/α_s)*U[k,j]+2*σ_s*sqrt(λ_1*dt/(dx_1*α_s))*ζ[k,j]
        dV_d[k,j] = (V_d[k,j]-V_d[k,j-1])/dx_1
      end
    end
    for j=2:M_2
      V_a[j] = (1-dt/α_0)*V_a[j]+λ_2^2*dt/(α_0*dx_2)*(dV_a[j+1]-dV_a[j])
      dV_a[j] = (V_a[j]-V_a[j-1])/dx_2
      uc[j+1] += upcross_check(V_old[j],V_a[j],vth)
      V_old[j] = V_a[j]
    end
  end
  return uc/(N*dt)
end

function ndend_soma_axon_reset(N,M_1,M_2,dt,dx_1,dx_2,λ_1,λ_2,ρ_1,ρ_2,α_s,α_0,α_ϕ,μ,σ_s,vth,vre,idx,n;seed=0)
  if seed != 0
    Random.seed!(seed)
  end
  V_d = zeros(n,M_1)
  V_a = zeros(M_2)
  Vs = 0
  dV_d = zeros(n,M_1+1)
  dV_a = zeros(M_2+1)
  U = zeros(n,M_1)
  ζ = zeros(n,M_1)
  re = 0
  for i=1:N+1
    randn!(ζ)
    V_a[1] = (1-dt/α_0)*V_a[1]+λ_2^2*dt/(dx_2*α_0)*(dV_a[2]-dV_a[1])
    Vs = (1-dt/α_ϕ)*Vs+ρ_2*λ_2*dV_a[1]*dt/α_ϕ
    for k=1:n
      V_d[k,1] = μ*dt+(1-dt)*V_d[k,1]+λ_1^2*(dt/dx_1)*(dV_d[k,2]-dV_d[k,1])+U[k,1]*dt
      U[k,1] = (1-dt/α_s)*U[k,1]+2*σ_s*sqrt(λ_1*dt/(dx_1*α_s))*ζ[k,1]
      Vs += ρ_1*λ_1*dV_d[k,1]*dt/α_ϕ
    end
    for k=1:n
      dV_d[k,1] = 2*(V_d[k,1]-Vs)/dx_1
    end
    dV_a[1] = 2*(V_a[1]-Vs)/dx_2

    for j=2:M_1
      for k=1:n
        V_d[k,j] = μ*dt+(1-dt)*V_d[k,j]+λ_1^2*(dt/dx_1)*(dV_d[k,j+1]-dV_d[k,j])+U[k,j]*dt
        U[k,j] = (1-dt/α_s)*U[k,j]+2*σ_s*sqrt(λ_1*dt/(dx_1*α_s))*ζ[k,j]
        dV_d[k,j] = (V_d[k,j]-V_d[k,j-1])/dx_1
      end
    end
    for j=2:M_2
      V_a[j] = (1-dt/α_0)*V_a[j]+λ_2^2*dt/(α_0*dx_2)*(dV_a[j+1]-dV_a[j])
      dV_a[j] = (V_a[j]-V_a[j-1])/dx_2
    end
    if idx == 1

      if Vs > vth
        re += 1
        Vs = vre
        for k=1:n
          for j=1:M_1
            V_d[k,j] = vre
            dV_d[k,j] = 0
          end
        end
        for j=1:M_2
          V_a[j] = vre
          dV_a[j] = 0
        end
      end
    else
      if V_a[idx-1] > vth
        re += 1
        Vs = vre
        for k=1:n
          for j=1:M_1
            V_d[k,j] = vre
            dV_d[k,j] = 0
          end
        end
        for j=1:M_2
          V_a[j] = vre
          dV_a[j] = 0
        end
      end
    end
  end
  return re/(N*dt)
end

end
