# Supplementary material for: Low-rate firing limit for neurons with axon, soma and dendrites driven by spatially distributed stochastic synapses
Source: PLoS Comput Biol. 2020 Apr 20;16(4):e1007175. doi: 10.1371/journal.pcbi.1007175 (PMC7217482; doi:10.1371/journal.pcbi.1007175)
Supplement: S1 Code — Simulation and plotting of each figure is given by the file name corresponding to the figure. (ZIP) [file pcbi.1007175.s002.zip › theoretical-methods.jl]

module Theory

using QuadGK

function upcross_rate(σv2,σdv2,vth)
  return sqrt(σdv2/σv2)/(2*pi)*exp(-vth^2/(2*σv2))
end

# SEALED DENDRITE

function cfunc(x,ζ,L,λ)
  a = sqrt(1+ζ)
  return (2/a)*cosh((L-x)*a/λ).*cosh(x*a/λ)/sinh(L*a/λ)
end;

function sealed_var_th(x,L,λ,α_s,σ_s)
  return σ_s^2*α_s*(cfunc(x,0,L,λ)-cfunc(x,1/α_s,L,λ))
end;

function sealed_dvar_th(x,L,λ,α_s,σ_s)
  return σ_s^2*cfunc(x,1/α_s,L,λ)/α_s
end;

# ONE- AND TWO-DENDRITE MODELS
function inf_colour_var(α_s,σ_s)
  σ_s^2*α_s*(1-1/sqrt(1+1/α_s))
end

function inf_colour_dvar(α_s,σ_s)
  σ_s^2/(α_s*sqrt(1+1/α_s))
end

function inf_supra_firing(μ,vth,vre)
  return 1/log((μ-vre)/(μ-vth))
end

function inf_steady_upcross(α_s,σ_s,vth)
  σv2 = inf_colour_var(α_s,σ_s)
  σdv2 = inf_colour_dvar(α_s,σ_s)
  return upcross_rate(σv2,σdv2,vth)
end

function semi_colour_var(x,λ,α_s,σ_s)
  Var = σ_s^2*α_s*( 1+exp(-2*x/λ)-(1+exp(-2*x/λ*sqrt(1+1/α_s)))/sqrt(1+1/α_s) )
  return Var
end

function semi_colour_dvar(x,λ,α_s,σ_s)
  dVar = σ_s^2/α_s*(1+exp(-2*x/λ*sqrt(1+1/α_s)))/sqrt(1+1/α_s)
  return dVar
end

function semi_steady_upcross(x,λ,α_s,σ_s,vth)
  σv2 = semi_colour_var(x,λ,α_s,σ_s)
  σdv2 = semi_colour_dvar(x,λ,α_s,σ_s)
  return upcross_rate(σv2,σdv2,vth)
end

# DENDRITE-AND-AXON MODEL

function ndend_axon_mean(x_2,λ_1,λ_2,α_0,μ,n)
  return μ*n*exp(-x_2/λ_2)/(n+1/α_0^2*λ_2^3/λ_1^3)
end

function ndend_axon_var(x_2,λ_1,λ_2,α_s,α_0,σ_s,n)
    γ2_1(ω) = sqrt(1+ω^2)
    γ2_2(ω) = sqrt(1+ω^2*α_0^2)
    Σ(ω) = sqrt(2)*sqrt(1+ω^2*α_0+γ2_1(ω)*γ2_2(ω))
    f2(ω) = α_0^4*λ_1^6*γ2_1(ω)/(n^2*α_0^4*λ_1^6*γ2_1(ω)+λ_2^6*γ2_2(ω)+n*α_0^2*λ_1^3*λ_2^3*Σ(ω))
    z1(ω) = sqrt(2+2*sqrt(1+ω^2))
    z2(ω) = sqrt(2+2*sqrt(1+ω^2*α_0^2))
    H(ω) = exp(-x_2*z2(ω)/λ_2)*f2(ω)/(γ2_1(ω)*z1(ω)*(1+ω^2*α_s^2))
    I = quadgk(ω -> H(ω),-Inf,Inf)
    return I[1]*2*σ_s^2*α_s*n/pi
end

function ndend_axon_dvar(x_2,λ_1,λ_2,α_s,α_0,σ_s,n)
    γ2_1(ω) = sqrt(1+ω^2)
    γ2_2(ω) = sqrt(1+ω^2*α_0^2)
    Σ(ω) = sqrt(2)*sqrt(1+ω^2*α_0+γ2_1(ω)*γ2_2(ω))
    f2(ω) = α_0^4*λ_1^6*γ2_1(ω)/(n^2*α_0^4*λ_1^6*γ2_1(ω)+λ_2^6*γ2_2(ω)+n*α_0^2*λ_1^3*λ_2^3*Σ(ω))
    z1(ω) = sqrt(2+2*sqrt(1+ω^2))
    z2(ω) = sqrt(2+2*sqrt(1+ω^2*α_0^2))
    H(ω) = ω^2*exp(-x_2*z2(ω)/λ_2)*f2(ω)/(γ2_1(ω)*z1(ω)*(1+ω^2*α_s^2))
    I = quadgk(ω -> H(ω),-Inf,Inf)
    return I[1]*2*σ_s^2*α_s*n/pi
end

function ndend_axon_upcross(x_2,λ_1,λ_2,α_s,α_0,σ_s,n,vth)
  σv2 = ndend_axon_var(x_2,λ_1,λ_2,α_s,α_0,σ_s,n)
  σdv2 = ndend_axon_dvar(x_2,λ_1,λ_2,α_s,α_0,σ_s,n)
  return upcross_rate(σv2,σdv2,vth)
end

# DENDRITE-AND-SOMA MODEL

function dend_inf_rest(x,λ,ρ,μ)
  return 0.5*μ*( 2-exp(-x/λ)*( 1- (ρ-1)/(ρ+1) ) )
end

function dend_inf_kconst_psd(X,λ,ρ,α_s,α_0,σ_s,ω)
  x = X/λ
  z = sqrt(2+2*sqrt(1+ω^2))
  u = sign(ω)*sqrt(2*sqrt(1+ω^2)-2)
  γ = sqrt(1+1im*ω)
  γ20 = 1+1im*ω*α_0
  f = (γ*ρ-γ20)/(γ*ρ+γ20)
  F = abs(f)^2
  R = real(f)
  I = imag(f)
  c2 = 2*exp(-x*(z+2))*cos(x*u)*(R-(2*R+I*u)*(z+2)/(4+u^2))
  s2 = 2*exp(-x*(z+2))*sin(x*u)*(I+(R*u-2*I)*(z+2)/(4+u^2))
  if abs(ω) > 0
    J0 = 1/z*(2-exp(-x*z)+F*exp(-x*z)+2*sin(x*u)*exp(-x*z)*(I+R*z/u)+2*cos(x*u)*exp(-x*z)*(R-I*z/u)+2*I*z/u*exp(-x*z))
  else
    J0 = 1/z*(2-exp(-x*z)+F*exp(-x*z)+2*R*exp(-x*z)*(1+x*z))
  end
  s = σ_s^2*α_s*J0/(abs(γ)^2*(1+ω^2*α_s^2))
end

function dend_inf_kconst_var(x,λ,ρ,α_s,α_0,σ_s)
  result = quadgk(ω -> dend_inf_kconst_psd(x,λ,ρ,α_s,α_0,σ_s,ω),-Inf,Inf)
  return result[1]/(2*pi)
end

function dend_inf_kconst_dvar(x,λ,ρ,α_s,α_0,σ_s)
  result = quadgk(ω -> ω^2*dend_inf_kconst_psd(x,λ,ρ,α_s,α_0,σ_s,ω),-Inf,Inf)
  return result[1]/(2*pi)
end

function dend_inf_kconst_upcross(x,λ,ρ,α_s,α_0,σ_s,vth)
  σv2 = dend_inf_kconst_var(x,λ,ρ,α_s,α_0,σ_s)
  σdv2 = dend_inf_kconst_dvar(x,λ,ρ,α_s,α_0,σ_s)
  return upcross_rate(σv2,σdv2,vth)
end

function dend_inf_kconst_invert(x,λ,ρ,α_s,α_0,vth,r0)
  σv = sqrt(dend_inf_kconst_var(x,λ,ρ,α_s,α_0,1))
  σdv = sqrt(dend_inf_kconst_dvar(x,λ,ρ,α_s,α_0,1))
  return sqrt(vth^2/(2*σv^2*log(σdv/(2*pi*σv*r0))))
end

# DENDRITE-SOMA-AND-AXON MODEL

function soman_inf_rest_potential(x_1,x_2,λ_1,λ_2,ρ_1,ρ_2,μ,n)
  V_1 = μ*(1 .- exp.(-x_1/λ_1)*(ρ_2+1)/(n*ρ_1+ρ_2+1))
  V_2 = μ*n*ρ_1*exp.(-x_2/λ_2)/(n*ρ_1+ρ_2+1)
  return V_1,V_2
end

function colour_soman_axon_inf_var_new(x_2,λ_1,λ_2,ρ_1,ρ_2,α_s,α_0,α_ϕ,σ_s,n)
  γ2_0(ω) = sqrt(1+ω^2*α_ϕ^2) # soma
  γ2_1(ω) = sqrt(1+ω^2) # dendrite
  γ2_2(ω) = sqrt(1+ω^2*α_0^2) # axon
  Σ11(ω) = sqrt(2)*sqrt(1+ω^2*α_0+γ2_1(ω)*γ2_2(ω))
  Σ10(ω) = sqrt(2)*sqrt(1+ω^2*α_ϕ*(2-α_ϕ)+γ2_1(ω)*γ2_0(ω)^2)
  Σ20(ω) = sqrt(2)*sqrt(1+ω^2*α_ϕ*(2*α_0-α_ϕ)+γ2_2(ω)*γ2_0(ω)^2)
  # Σ12(ω) = sqrt(2)*sqrt(1+ω^2*α_0*(2-α_0)+γ2_1(ω)*γ2_2(ω)^2)
  z1(ω) = sqrt(2+2*sqrt(1+ω^2))
  z2(ω) = sqrt(2+2*sqrt(1+ω^2*α_0^2))
  D(ω) = n^2*ρ_1^2*γ2_1(ω)+ρ_2^2*γ2_2(ω)+γ2_2(ω)^2+n*ρ_1*ρ_2*Σ11(ω)+n*ρ_1*Σ10(ω)+ρ_2*Σ20(ω)
  H(ω) = ρ_1^2*exp(-x_2*z2(ω)/λ_2)/(D(ω)*z1(ω)*(1+ω^2*α_s^2))
  I = quadgk(ω -> H(ω),-Inf,Inf)
  return I[1]*2*σ_s^2*α_s*n/pi
end

function colour_soman_axon_inf_dvar_new(x_2,λ_1,λ_2,ρ_1,ρ_2,α_s,α_0,α_ϕ,σ_s,n)
  γ2_0(ω) = sqrt(1+ω^2*α_ϕ^2) # soma
  γ2_1(ω) = sqrt(1+ω^2) # dendrite
  γ2_2(ω) = sqrt(1+ω^2*α_0^2) # axon
  Σ11(ω) = sqrt(2)*sqrt(1+ω^2*α_0+γ2_1(ω)*γ2_2(ω))
  Σ10(ω) = sqrt(2)*sqrt(1+ω^2*α_ϕ*(2-α_ϕ)+γ2_1(ω)*γ2_0(ω)^2)
  Σ20(ω) = sqrt(2)*sqrt(1+ω^2*α_ϕ*(2*α_0-α_ϕ)+γ2_2(ω)*γ2_0(ω)^2)
  # Σ12(ω) = sqrt(2)*sqrt(1+ω^2*α_0*(2-α_0)+γ2_1(ω)*γ2_2(ω)^2)
  z1(ω) = sqrt(2+2*sqrt(1+ω^2))
  z2(ω) = sqrt(2+2*sqrt(1+ω^2*α_0^2))
  # D(ω) = n^2*ρ_1^2*γ2_1(ω)+ρ_2^2*γ2_2(ω)+γ2_2(ω)^2+n*ρ_1*ρ_2*Σ11(ω)+n*ρ_1*Σ12(ω)+ρ_2*γ2_2(ω)*z2(ω)
  D(ω) = n^2*ρ_1^2*γ2_1(ω)+ρ_2^2*γ2_2(ω)+γ2_2(ω)^2+n*ρ_1*ρ_2*Σ11(ω)+n*ρ_1*Σ10(ω)+ρ_2*Σ20(ω)
  H(ω) = ω^2*ρ_1^2*exp(-x_2*z2(ω)/λ_2)/(D(ω)*z1(ω)*(1+ω^2*α_s^2))
  I = quadgk(ω -> H(ω),-Inf,Inf)
  return I[1]*2*σ_s^2*α_s*n/pi
end

function colour_soman_axon_upcross_inf_new(x_2,λ_1,λ_2,ρ_1,ρ_2,α_s,α_0,α_ϕ,σ_s,n,vth)
  σv = colour_soman_axon_inf_var_new(x_2,λ_1,λ_2,ρ_1,ρ_2,α_s,α_0,α_ϕ,σ_s,n)
  σdv = colour_soman_axon_inf_dvar_new(x_2,λ_1,λ_2,ρ_1,ρ_2,α_s,α_0,α_ϕ,σ_s,n)
  rth = sqrt(σdv/σv)/(2*pi)*exp(-vth^2/(2*σv))
  return rth
end

end
