# Supplementary material for: Low-rate firing limit for neurons with axon, soma and dendrites driven by spatially distributed stochastic synapses
Source: PLoS Comput Biol. 2020 Apr 20;16(4):e1007175. doi: 10.1371/journal.pcbi.1007175 (PMC7217482; doi:10.1371/journal.pcbi.1007175)
Supplement: S1 Code — Simulation and plotting of each figure is given by the file name corresponding to the figure. (ZIP) [file pcbi.1007175.s002.zip › figure-A.jl]

using FileIO, PyPlot, Statistics, Distributed, QuadGK

include("theoretical-methods.jl")

test = ARGS[1]
T = parse(Int,ARGS[2]) # 500000 used in paper
C = parse(Int,ARGS[3]) # 32 used in paper
addprocs(C);

@everywhere include("simulation-methods.jl")

@everywhere addtup(a::NTuple{N,Any},b::NTuple{N,Any}) where N = ntuple(i-> a[i]+b[i],Val(N))

function parallel_coincidence(N,M,dx,dt,λ,α_s,σ_s,μ,vth,vre,idx,Δ,C;seed=1000)
  A = @distributed (addtup) for i=1:C
    Sim.sealed_colour_coincidence(N,M,dx,dt,λ,α_s,σ_s,μ,vth,vre,idx,Δ;seed=seed+i)
  end
  return A[1], A[2], A[3]
end

if test == "generate"

	n = 500
	N = n*T
	dt = 1/n
	M = 100
	L = 1000
	dx = L/M
	λ = 100
	idx = 1
	VTH = 10.0
	vre = 0.0
	
  Δp = 0.25
  p = -3:Δp:4
  α_s = 2.0 .^p
  σ_s = 1 ./sqrt.(Theory.semi_colour_var.(0.5*dx,λ,α_s,1.0)) # adjust σ_s with α_s to keep σ_v = 1
  Δvth = 0.125
  μ = 9.5:-Δvth:6.5
  vth = 0.5:Δvth:3.5
  Δ = 101
  cofactor_sim = zeros(length(α_s),length(μ))
  uc_count = zeros(length(α_s),length(μ))
  re_count = zeros(length(α_s),length(μ))
  co_count = zeros(length(α_s),length(μ))

  @time duration = @timed for i=1:length(μ)
    for j=1:length(α_s)
      uc_count[j,i], re_count[j,i], co_count[j,i] = parallel_coincidence(N,M,dx,dt,λ,α_s[j],σ_s[j],μ[i],VTH,vre,idx,Δ,C)
      poisson = 2*Δ*dt*uc_count[j,i]*re_count[j,i]/(C*T)
      norm = 1-2*Δ*dt*uc_count[j,i]/(C*T)
      cofactor_sim[j,i] = 2*(co_count[j,i]-poisson)/(norm*(uc_count[j,i]+re_count[j,i]))
    end
  end

  save("figure-A.jld2", "power", p, "vth", vth, "cofactor_sim", cofactor_sim, "T", T, "C", C, "duration", duration[2], "delta", Δ, "uc_count", uc_count,
  "re_count", re_count, "co_count", co_count)

elseif test == "plot"

	colours = "viridis"

	ms = 3 # markersize
	fig = figure(figsize=(7.5, 2.5), dpi=300)
	fig.subplots_adjust(wspace=0.4, hspace=0.4)

	data_co = load("figure-A.jld2")

	cofactor_sim = data_co["cofactor_sim"]
	p = data_co["power"]
	vth = data_co["vth"]
	Δvth = vth[2]-vth[1]
	Δp = p[2]-p[1]

	levels = collect(0.3:0.1:1.0)
	Norm = matplotlib.colors.BoundaryNorm(boundaries = levels, ncolors = length(levels)-1, clip = true)
	custom_cmap = get_cmap("viridis", length(levels)-1)
	imshow(cofactor_sim[1:end-4,:], cmap=custom_cmap, norm = Norm, origin = "lower", aspect = "auto", extent = [vth[1]-0.5*Δvth,vth[end]+0.5*Δvth,p[1]-0.5*Δp,p[end-4]+0.5*Δp])
	cbar = colorbar(ticks=levels)
	cbar.set_label("Coincidence Factor \$\\Gamma \$", fontsize = 12)
	xlabel("\$ (v_{\\mathrm{th}}-\\langle v \\rangle)/\\sigma_v \$",fontsize = 12)
	ylabel("\$ \\log_2(\\tau_s/\\tau_v) \$",fontsize = 12)

	savefig("../figures/figure-A.png",bbox_inches="tight")
	show()

end
